# Supplementary material for: Electrostatic Potential at Nuclei vs. Atomic Charges as Descriptors of Hydrogen-Bond Basicity of Molecules
Source: Molecules. 2026 Jul 11;31(14):2438. doi: 10.3390/molecules31142438 (PMC13415106; doi:10.3390/molecules31142438)
Supplement: Supplementary file 1 [file molecules-31-02438-s001.zip]

Archive with 1 entries (1 files):
- molecules-4421783-supplementary.pdf
